# Supplementary material for: Adsorption/Desorption of Cationic-Hydrophobic Peptides on Zwitterionic Lipid Bilayer Is Associated with the Possibility of Proton Transfer
Source: Antibiotics (Basel). 2023 Jul 21;12(7):1216. doi: 10.3390/antibiotics12071216 (PMC10376034; doi:10.3390/antibiotics12071216)
Supplement: Supplementary file 1 [file antibiotics-12-01216-s001.zip]

Archive with 1 entries (1 files):
- antibiotics-2513694-supplementary.pdf
